# Supplementary material for: Computational Identification and 3D Morphological Characterization of Renal Glomeruli in Optically Cleared Murine Kidneys
Source: Sensors (Basel). 2021 Nov 9;21(22):7440. doi: 10.3390/s21227440 (PMC8620055; doi:10.3390/s21227440)
Supplement: Supplementary file 1 [file sensors-21-07440-s001.zip]

Archive with 1 entries (1 files):
- sensors-1423291-supplementary.pdf
